# Supplementary material for: Structural consistency in AI governance: A PMC index assessment with evidence from China’s central-level policies
Source: PLoS One. 2026 Jun 5;21(6):e0337024. doi: 10.1371/journal.pone.0337024 (PMC13240918; doi:10.1371/journal.pone.0337024)
Supplement: S1 Data — S1 File. Full list of the 54 central-level AI policy documents included in the corpus, including policy titles, issuing authorities, and years of issue. S2 File.Text-processing notes and lexical adjustment record used in the word-segmentation stage. S3 File. Detailed indicator scoring matrix for the PMC evaluation system. S4 File. Full PMC results for the five selected representative policies. S5 File. Underlying frequency data used to generate Figure 4. (ZIP) [file pone.0337024.s001.zip]

Archive with 6 entries (5 files):
- support information/
- support information/S1_ policy corpus.xlsx
- support information/S3_indicator scoring matrices.xlsx
- support information/S4_Full_PMC_Results.xlsx
- support information/S5_File_Underlying_Data_for_Figure_4..xlsx
- support information/S2_File_Text_Processing_Notes_and_Lexical_Adjustment_Record_English.docx
