# Supplementary material for: Structural consistency in AI governance: A PMC index assessment with evidence from China’s central-level policies
Source: PLoS One. 2026 Jun 5;21(6):e0337024. doi: 10.1371/journal.pone.0337024 (PMC13240918; doi:10.1371/journal.pone.0337024)
Supplement: S1 Data — S1 File. Full list of the 54 central-level AI policy documents included in the corpus, including policy titles, issuing authorities, and years of issue. S2 File.Text-processing notes and lexical adjustment record used in the word-segmentation stage. S3 File. Detailed indicator scoring matrix for the PMC evaluation system. S4 File. Full PMC results for the five selected representative policies. S5 File. Underlying frequency data used to generate Figure 4. (ZIP) [file pone.0337024.s001.zip › support information/S1_ policy corpus.xlsx]

## Sheet: Sheet1
policy corpus
Policy No.	Policy Title (Academic English)	Issue Date	Issuing Authority	Academic English Summary of Relevant Policy Content
1	Outline of the 14th Five-Year Plan for National Economic and Social Development of the People's Republic of China and the Long-Range Objectives Through 2035S1	2021-03-11	National People's Congress	Embracing the digital era, we must unlock the potential of data as a strategic asset, advance the development of a cyber power, and accelerate the construction of a digital economy, society, and government. Digital transformation should drive comprehensive changes in production methods, lifestyles, and governance models. We will empower the entire industrial chain through data-driven collaboratio…
2	Notice of the State Council on Issuing the New Generation Artificial Intelligence Development Plan	2017-07-08	State Council	The rapid development of artificial intelligence will profoundly change human social life and transform the world. In order to seize the major strategic opportunities brought by the development of artificial intelligence, build China’s first-mover advantage in the development of artificial intelligence, and accelerate the building of an innovative country and a world leader in science and technol…
3	Notice of the State Council on Issuing the 13th Five-Year National Informatization Plan	2016-12-15	State Council	Focus on making up for shortcomings in core technologies and comprehensively enhancing the capacity for information-based development; focus on giving play to the driving and leading role of informatization in economic and social development, fostering new drivers of development, expanding the space of the network economy, expanding emerging consumption such as network information, and comprehens…
4	Notice of the State Council on Issuing the 13th Five-Year Plan for the Development of National Strategic Emerging Industries	2016-11-29	State Council	Strategic emerging industries represent the direction of the new round of technological revolution and industrial transformation, serving as key sectors for cultivating new growth drivers and securing future competitive advantages. During the 13th Five-Year Plan period (2016-2020), these industries should be prioritized in socioeconomic development, with efforts to build a modern industrial syste…
5	Notice of the State Council on Issuing the Plan for Building the National Technology Transfer System	2017-09-15	State Council	Strategic emerging industries represent the direction of a new round of scientific and technological revolution and industrial transformation, and are key areas for fostering and developing new drivers of growth and gaining new competitive advantages for the future. During the 13th Five-Year Plan period, strategic emerging industries shall be placed in a more prominent position in economic and so…
6	Notice of the General Office of the Ministry of Education on Launching Pilot Programs for the AI-Enabled Teacher Workforce Development Initiative	2018-08-07	Ministry of Education	Through the pilot work of the Action to Promote Teacher Workforce Development through Artificial Intelligence, new pathways shall be explored for using artificial intelligence to promote the optimization of teacher management, teacher education reform, educational and teaching innovation, and targeted educational poverty alleviation, so as to explore models, accumulate experience, and lay the fou…
7	Notice of the Ministry of Education on Issuing the Action Plan for Artificial Intelligence Innovation in Higher Education Institutions	2018-04-02	Ministry of Education	The rapid advancement of artificial intelligence will profoundly transform human social life and reshape the world. To guide universities in targeting the forefront of global science and technology, strengthening fundamental research, achieving major breakthroughs in forward-looking basic research and pioneering original achievements, and further enhancing their capabilities in scientific innovat…
8	Guiding Opinions of the Ministry of Industry and Information Technology on Accelerating the Development of the Virtual Reality Industry	2018-12-21	Ministry of Industry and Information Technology	Virtual reality (VR), encompassing augmented reality and mixed reality, integrates technologies from multimedia, sensors, advanced displays, the internet, and artificial intelligence. It expands human perception, transforms product designs and service models, and profoundly impacts economic, technological, cultural, military, and daily life domains. VR-Enabled Manufacturing. We will advance the a…
9	Interim Measures for the Administration of Generative Artificial Intelligence Services	2023-08-15	Cyberspace Administration of China; National Development and Reform Commission; Ministry of Education; Ministry of Science and Technology; Ministry of Industry and Information Technology; Ministry of Public Security; National Radio and Television Administration	Adhere to the core socialist values and refrain from generating content that incites subversion of state power, overthrow of the socialist system, jeopardizes national security and interests, damages national image, promotes national division, undermines national unity and social stability, advocates terrorism or extremism, incites ethnic hatred or discrimination, contains violence or obscene con…
10	Notice on Issuing the Guidelines for Building the National Comprehensive Standardization System for the Artificial Intelligence Industry (2024 Edition)	2024-06-05	Ministry of Industry and Information Technology; Office of the Central Cyberspace Affairs Commission; National Development and Reform Commission; Standardization Administration of China	Artificial intelligence is a foundational and strategic technology leading a new round of technological revolution and industrial transformation, becoming a key engine for developing new productive forces. It accelerates deep integration with the real economy, comprehensively empowers new industrialization, profoundly changes industrial production models and economic development patterns, and wil…
11	Special Research Plan for Artificial Intelligence Development in Earthquake Prevention and Disaster Reduction (2023–2035)	2023-10-13	China Earthquake Administration	To implement the CPC Central Committee's strategic deployment on scientific innovation and self-reliance in science and technology, seize the initiative in artificial intelligence development for earthquake prevention and disaster reduction, establish China's first-mover advantage in this field, accelerate the construction of a strong country in earthquake science and technology, and enhance the …
12	Global AI Governance Initiative	2023-10-18	Cyberspace Administration of China	The Global AI Governance Initiative. Artificial intelligence (AI) represents a new frontier in human development. Currently, global AI technology is advancing rapidly, profoundly impacting economic and social progress as well as human civilization, while presenting tremendous opportunities worldwide. However, AI also poses unpredictable risks and complex challenges. AI governance concerns the des…
13	New Generation AI Governance Principles—Developing Responsible Artificial Intelligence	2019-06-17	National New Generation Artificial Intelligence Governance Expert Committee	To thoroughly implement the "New Generation Artificial Intelligence Development Plan", refine and enforce the "New Generation Artificial Intelligence Governance Principles", enhance the ethical awareness and voluntary compliance of AI across society, actively guide responsible AI research and application activities, and promote the healthy development of artificial intelligence, this code of ethi…
14	Notice of the Ministry of Science and Technology on Issuing the Guidelines for the Development of National New Generation AI Innovation and Development Pilot Zones (Revised Edition)	2020-09-29	Ministry of Science and Technology	To thoroughly implement the important instructions and directives of General Secretary Xi Jinping on artificial intelligence, and to further clarify the overall requirements, key tasks, application conditions, construction procedures, and safeguard measures for the National New Generation Artificial Intelligence Innovation and Development Pilot Zones, this guideline is formulated to systematicall…
15	Notice of the Ministry of Education on Implementing the Second Batch of Pilot Programs for the AI-Enabled Teacher Workforce Development Initiative	2021-09-07	Ministry of Education	Strengthen top-level design and coordinate pilot initiatives. Pilot institutions should base their efforts on the new development stage, implement new development concepts, and establish a new development framework. They must develop comprehensive three-to-five-year pilot plans, maintain coordinated advancement, enhance systemic integration, and prioritize the construction of new educational infr…
16	Ethical Norms for New Generation Artificial Intelligence	2021-09-25	National New Generation Artificial Intelligence Governance Expert Committee	This specification aims to integrate ethical considerations throughout the entire lifecycle of artificial intelligence, promoting fairness, justice, harmony, and security while preventing issues such as bias, discrimination, privacy violations, and data breaches. This specification applies to natural persons, legal entities, and other relevant organizations engaged in activities related to artifi…
17	Notice of Six Ministries, Including the Ministry of Science and Technology, on Issuing the Guiding Opinions on Accelerating Scenario Innovation to Promote High-Level AI Application and High-Quality Economic Development	2022-07-29	Ministry of Science and Technology; Ministry of Education; Ministry of Industry and Information Technology; Ministry of Transport; Ministry of Agriculture and Rural Affairs; National Health Commission	Scenario innovation is a process that drives technological advancement through the creative application of new technologies, leveraging supply-demand synergy to achieve technological iteration and industrial growth. Promoting AI scenario innovation is crucial for advancing AI applications to higher levels and better supporting high-quality development. China's rapid AI technological progress, abu…
18	Notice of the Secretariat of the National Information Security Standardization Technical Committee on Releasing the Cybersecurity Standards Practice Guide—Guidelines for Preventing Ethical and Security Risks in Artificial Intelligence	2021-01-15	National Information Security Standardization Technical Committee	Artificial intelligence is the simulation, extension or expansion of human intelligence by using computer or its controlled equipment, through the perception of the environment, the acquisition of knowledge, deduction and so on. Research developers refer to the organizations or individuals who carry out the activities related to the development of artificial intelligence theory, technological inn…
19	Notice of the Ministry of Science and Technology on Issuing the Guidelines for the Development of National New Generation AI Innovation and Development Pilot Zones (Revised Edition)	2020-09-29	Ministry of Science and Technology	To thoroughly implement General Secretary Xi Jinping's important directives on artificial intelligence and accelerate the implementation of the State Council's "Notice on Issuing the New Generation Artificial Intelligence Development Plan", this guideline is formulated to clarify the overall requirements, key tasks, application criteria, construction procedures, and safeguard measures for the Nat…
20	Notice of the Standardization Administration of China, the Central Cyberspace Affairs Office, the National Development and Reform Commission, and Other Departments on Issuing the Guidelines for Building the National New Generation Artificial Intelligence Standard System	2020-07-27	Standardization Administration of China; Office of the Central Cyberspace Affairs Commission; National Development and Reform Commission; Ministry of Science and Technology; Ministry of Industry and Information Technology	We will fully implement the guiding principles of the 19th National Congress of the Communist Party of China and the second, third, and fourth plenary sessions of the 19th CPC Central Committee, and execute the strategic decisions of the CPC Central Committee and the State Council regarding the development of next-generation artificial intelligence. By combining market-driven approaches with gove…
21	Guiding Opinions of the National Forestry and Grassland Administration on Promoting Artificial Intelligence Development in Forestry and Grassland	2019-11-08	National Forestry and Grassland Administration	Guiding Principles. Guided by Xi Jinping Thought on Socialism with Chinese Characteristics for a New Era, we will thoroughly implement the decisions and plans of the central government, take the modernization needs of forestry and grassland as the orientation, and use the integration and innovation of new-generation artificial intelligence with forestry and grassland as the driving force. We will…
22	Notice of the Ministry of Education, the National Development and Reform Commission, and the Ministry of Finance on Issuing Several Opinions on Promoting Interdisciplinary Integration and Accelerating Postgraduate Training in Artificial Intelligence at Double First-Class Universities	2020-01-21	Ministry of Education; National Development and Reform Commission; Ministry of Finance	Artificial intelligence (AI) stands as a strategic technology driving the next wave of technological revolution, industrial transformation, and societal change, exerting profound impacts on economic development, social progress, and the global political-economic landscape. Cultivating and attracting high-caliber talents with innovative capabilities and collaborative spirit remains a pivotal missi…
23	Notice of the General Office of the National Medical Products Administration on Issuing the List of Typical Artificial Intelligence Application Scenarios in Drug Regulation	2024-06-13	National Medical Products Administration	1. Work Objectives All units shall fully leverage their initiative by aligning with the current state of artificial intelligence technology and their specific operational needs. They should select typical application scenarios listed in the "List" as entry points, with joint leadership from their regulatory business departments and IT departments to collaboratively explore AI application practice…
24	Notice of the Secretariat of the National Information Security Standardization Technical Committee on Releasing the Cybersecurity Standards Practice Guide—Methods for Content Identification in Generative Artificial Intelligence Services	2023-08-25	National Information Security Standardization Technical Committee	This paper presents a method for the generative artificial intelligence service provider to identify the generated content. This document applies to the identification of generated content when generative AI service providers use generative AI technology to provide the public with generated text, images, audio, video, and other content. Translucent text added to the interactive interface or backg…
25	Notice of the Ministry of Science and Technology on Supporting the Development of Demonstration Application Scenarios for New Generation Artificial Intelligence	2022-08-12	Ministry of Science and Technology	We will maintain our focus on the global frontiers of science and technology, the main economic front, major national needs, and people's health and well-being. By fully leveraging artificial intelligence to empower socioeconomic development, we will build a comprehensive AI application ecosystem covering the entire industrial chain and process. This includes supporting well-established AI applic…
26	Notice of the Department of Degree Management and Postgraduate Education of the Ministry of Education on Issuing the Guiding Training Program for Graduate Students in the Field of Artificial Intelligence (Trial)	2022-07-27	Department of Degree Management and Postgraduate Education, Ministry of Education	Research focuses on AI and intelligent social governance, including AI ethics and governance that integrates technological and social attributes, as well as technologies for trusted security, fairness, and privacy protection. Artificial intelligence is characterized by interdisciplinary integration, strong permeability, and robust support systems. Educational institutions should align with the in…
27	Letter of Support from the Ministry of Science and Technology for Shenzhen to Build a National New Generation Artificial Intelligence Innovation and Development Pilot Zone	2019-10-17	Ministry of Science and Technology	Shenzhen will be supported in establishing a National New Generation Artificial Intelligence Innovation and Development Pilot Zone. This initiative, hereafter referred to as the Pilot Zone, represents a pivotal step in implementing President Xi Jinping's guiding principles on artificial intelligence and advancing the national AI development blueprint. The Pilot Zone's development will align with …
28	Notice of the General Office of the Ministry of Human Resources and Social Security, the General Office of the State Administration for Market Regulation, and the Office of the National Bureau of Statistics on Releasing Occupational Information for Artificial Intelligence Engineering and Technical Personnel and Related Occupations	2019-04-01	Ministry of Human Resources and Social Security; State Administration for Market Regulation; National Bureau of Statistics	Artificial Intelligence (AI) engineers are technical professionals specializing in the analysis, research, and development of AI-related technologies such as algorithms and deep learning, as well as the design, optimization, operation, management, and application of AI systems. Their primary responsibilities include: analyzing and researching AI algorithms, deep learning, and neural networks; dev…
29	Notice of the National Mine Safety Administration, the Ministry of Emergency Management, the National Development and Reform Commission, the Ministry of Industry and Information Technology, the Ministry of Science and Technology, the Ministry of Finance, and the Ministry of Education on Issuing the Guiding Opinions on Deepening Smart Mine Development to Promote Mine Safety	2024-04-24	National Mine Safety Administration; Ministry of Emergency Management; National Development and Reform Commission; Ministry of Industry and Information Technology; Ministry of Science and Technology; Ministry of Finance; Ministry of Education	Mining is an important pillar industry for national economic development, and intelligent construction is a crucial measure to promote mine safety and ensure national energy and resource security. In recent years, China's mine intelligent construction has flourished and achieved positive results, but issues such as unbalanced, insufficient, and uncoordinated development still exist. Guided by Xi …
30	Notice of the National Development and Reform Commission and Other Departments on Issuing the Special Action Plan for the Green and Low-Carbon Development of Data Centers	2024-07-03	National Development and Reform Commission; Ministry of Industry and Information Technology; National Energy Administration; National Data Administration	Data centers serve as critical infrastructure supporting the development of new quality productivity and are currently one of the sectors with the fastest-growing energy consumption in China. To promote green and low-carbon development of data centers, accelerate energy-saving and carbon-reduction upgrades as well as the renewal of energy-consuming equipment, and support the achievement of bindin…
31	Notice of the General Office of the Ministry of Commerce on Launching the Development of Innovation Centers for Commercial Technology Applications	2024-08-16	Ministry of Commerce	To accelerate the implementation of the innovation-driven development strategy, enhance commercial innovation capabilities, and empower trade and commerce with new technologies such as artificial intelligence, the Ministry of Commerce has decided to establish the Commercial Technology Application Innovation Center (hereinafter referred to as the Innovation Center). Guided by Xi Jinping Thought on…
32	Notice of the Ministry of Industry and Information Technology and Ten Other Departments on Matters Related to Promoting the Coordinated Development of New Information Infrastructure	2024-08-19	Ministry of Industry and Information Technology; Office of the Central Cyberspace Affairs Commission; Ministry of Education; Ministry of Finance; Ministry of Natural Resources; Ministry of Housing and Urban-Rural Development; Ministry of Agriculture and Rural Affairs; National Health Commission; People's Bank of China; State-owned Assets Supervision and Administration Commission of the State Coun…	Coordinate the planning of backbone network infrastructure. Basic telecom operators should strengthen nationwide coordination in planning and constructing inter-provincial trunk optical cable networks, jointly build critical route cables, expand connectivity to key nodes, and promote the application of new high-performance optical cables. Develop medium-and long-term plans for international commu…
33	Notice of the National Development and Reform Commission, the Ministry of Science and Technology, the Ministry of Industry and Information Technology, and the Central Cyberspace Affairs Office on Issuing the Three-Year Action Implementation Plan for “Internet Plus” Artificial Intelligence	2016-05-17	National Development and Reform Commission; Ministry of Science and Technology; Ministry of Industry and Information Technology; Office of the Central Leading Group for Cyberspace Affairs	We will implement the development philosophy of innovation, coordination, green development, openness, and shared benefits, with the goal of enhancing the intelligentization of the national economy and society. Key efforts will focus on breaking through several core AI technologies and strengthening the supply capacity of smart hardware. We will enhance industrial chain collaboration and foster a…
34	Notice of the Ministry of Industry and Information Technology on Issuing the Three-Year Action Plan for Promoting the Development of the New Generation Artificial Intelligence Industry (2018–2020)	2017-12-13	Ministry of Industry and Information Technology	Currently, a new round of technological revolution and industrial transformation is taking shape. The formation of big data, the innovation of theoretical algorithms, the enhancement of computing power, and the evolution of network infrastructure are driving artificial intelligence into a new stage of development, with intelligence becoming a key direction for technological and industrial progres…
35	Notice of the Ministry of Science and Technology on Issuing the Guidelines for Building National New Generation Artificial Intelligence Open Innovation Platforms	2021-08-19	Ministry of Science and Technology	The New Generation Artificial Intelligence Open Innovation Platform (hereinafter referred to as the "Open Innovation Platform") is a pivotal innovation hub dedicated to key AI subfields. By leveraging the leadership of industry frontrunners and research institutions, it effectively integrates technological, industrial chain, and financial resources to continuously deliver core AI R&D capabilities…
36	Notice of the Ministry of Science and Technology on Issuing the Guidelines for Building National New Generation Artificial Intelligence Innovation and Development Pilot Zones	2019-08-29	Ministry of Science and Technology	We will launch AI technology demonstration projects to explore innovative pathways for deep integration between AI and socio-economic development. Addressing urgent needs for regional economic growth and livelihood improvement, these initiatives will implement AI applications across key sectors including manufacturing, agriculture, logistics, finance, commerce, home automation, healthcare, educat…
37	Guidelines for the Registration Review of Artificial Intelligence-Based Medical Devices (No. 8 of 2022)	2022-03-17	National Medical Products Administration	This guideline aims to guide registrants in establishing the lifecycle process of artificial intelligence (AI) medical devices and preparing registration application materials for AI medical devices, while standardizing the technical review requirements for AI medical devices, and providing a reference for system verification of AI medical devices and quality management software. These guidelines…
38	Implementation Opinions on Promoting the Technological Evolution and Innovative Application of IPv6	2023-04-20	National Development and Reform Commission; Ministry of Industry and Information Technology; Ministry of Transport; People's Bank of China; State-owned Assets Supervision and Administration Commission of the State Council; National Energy Administration; Ministry of Education; Cyberspace Administration of China	Guided by Xi Jinping Thought on Socialism with Chinese Characteristics for a New Era, we will earnestly implement the spirit of the 20th National Congress of the Communist Party of China and the first and second plenary sessions of the 20th Central Committee, fully, accurately, and comprehensively implement the new development philosophy, and take the construction of new information infrastructur…
39	Notice on Issuing the Guidelines for the Digital Transformation of Central Enterprises	2022-11-03	General Office of the Ministry of Industry and Information Technology	Currently, the digital transformation of the global economy has become an unstoppable trend. Small and medium-sized enterprises (SMEs) are a vital component of the real economy and also the focal point and challenge in industrial digital transformation. The digital transformation of small and medium-sized enterprises (SMEs) follows a phased approach: progressing from simple to complex, expanding …
40	Three-Year Action Plan for the Development of New Data Centers (2021–2023)	2021-07-04	Ministry of Industry and Information Technology	The next-generation data center is a cutting-edge infrastructure designed to support digital transformation, intelligent upgrading, and integrated innovation in economic and social development. Driven by the demands of 5G, industrial internet, cloud computing, and artificial intelligence, it aggregates diverse data resources, employs green and low-carbon technologies, ensures security and reliabi…
41	Implementation Plan for the National Integrated Big Data Center Collaborative Innovation System and National Computing Hub Nodes	2021-05-24	National Development and Reform Commission; Cyberspace Administration of China; Ministry of Industry and Information Technology; National Energy Administration	Guided by Xi Jinping Thought on Socialism with Chinese Characteristics for a New Era, we will fully implement the spirit of the 19th National Congress of the Communist Party of China and the second, third, fourth, and fifth plenary sessions of the 19th Central Committee, thoroughly carry out the important speech by General Secretary Xi Jinping on building a nationally integrated big data center, …
42	Implementation Opinions on Deeply Integrating Advanced Manufacturing and Modern Service Industries	2019-11-10	National Development and Reform Commission; Ministry of Industry and Information Technology; Office of the Central Cyberspace Affairs Commission; Ministry of Education; Ministry of Finance; Ministry of Human Resources and Social Security; Ministry of Natural Resources; Ministry of Commerce; People's Bank of China; State Administration for Market Regulation; National Bureau of Statistics; National…	先进制造业和现代服务业融合是顺应新一轮科技革命和产业变革，增强制造业核心竞争力、培育现代产业体系、实现高质量发展的重要途径。近年来，我国两业融合步伐不断加快，但也面临发展不平衡、协同性不强、深度不够和政策环境、体制机制存在制约等问题。为推动先进制造业和现代服务业深度融合发展，经中央全面深化改革委员会第十次会议审议同意，现提出以下意见。 以习近平新时代中国特色社会主义思想为指导，坚持以供给侧结构性改革为主线，充分发挥市场配置资源的决定性作用，更好发挥政府作用，顺应科技革命、产业变革、消费升级趋势，通过鼓励创新、加强合作、以点带面，深化业务关联、链条延伸、技术渗透，探索新业态、新模式、新路径，推动先进制造业和现代服务业相融相长、耦合共生。 到2025年，形成一批创新活跃、效益显著、质量卓越、带动效应突出的深度融合发展企业、平台和示范区，企业生产性服务投入逐步提高，产业生态不断完善，两业融合成…
43	Opinions on Strengthening Governance over Science and Technology Ethics	2022-03-20	General Office of the CPC Central Committee; General Office of the State Council	Science and technology ethics constitute the value principles and behavioral norms essential for scientific research, technological development, and related activities, serving as a critical safeguard for the sustainable advancement of scientific endeavors. Currently, China's rapid progress in scientific innovation has brought about an increasing number of ethical challenges. However, existing go…
44	New Generation AI Governance Principles—Developing Responsible Artificial Intelligence	2019-10-11	National New Generation Artificial Intelligence Governance Expert Committee	The global AI development has entered a new phase, characterized by cross-disciplinary integration, human-machine collaboration, and open collective intelligence, profoundly transforming human society and the world. To promote the healthy development of next-generation AI, better coordinate development and governance, ensure AI safety, reliability, and controllability, and advance sustainable eco…
45	Provisions on the Administration of Internet Information Service Algorithmic Recommendation	2021-01-01	Cyberspace Administration of China; Ministry of Industry and Information Technology; Ministry of Public Security; State Administration for Market Regulation	Article 1 These Provisions are formulated in accordance with the Cybersecurity Law of the People's Republic of China, the Data Security Law of the People's Republic of China, the Personal Information Protection Law of the People's Republic of China, the Measures for the Administration of Internet Information Services, and other relevant laws and administrative regulations, with the aim of regulat…
46	Provisions on the Administration of Internet Information Service Deep Synthesis	2022-11-15	Cyberspace Administration of China; Ministry of Industry and Information Technology; Ministry of Public Security	Article 1 These Provisions are formulated in accordance with the Cybersecurity Law of the People's Republic of China, the Data Security Law of the People's Republic of China, the Personal Information Protection Law of the People's Republic of China, the Measures for the Administration of Internet Information Services, and other relevant laws and administrative regulations, with the aim of strengt…
47	Opinions on Regulating and Strengthening Judicial Applications of Artificial Intelligence	2022-12-18	Supreme People's Court	2. By 2025, a comprehensive judicial AI technology application system will be established, providing all-round intelligent support for judicial service to the people and fair justice. This system will significantly reduce judges 'administrative workload, effectively ensure judicial integrity, enhance judicial management standards, and innovate social governance services. By 2030, a rule-guided an…
48	Guiding Opinions on the Innovative Development of Humanoid Robots	2023-10-20	Ministry of Industry and Information Technology	Humanoid robots, integrating advanced technologies such as artificial intelligence, high-end manufacturing, and novel materials, are poised to become a disruptive product following computers, smartphones, and new energy vehicles. They will profoundly transform human production and lifestyles, reshaping the global industrial landscape. Currently, humanoid robot technology is evolving rapidly, emer…
49	Implementation Opinions on Promoting Innovation-Driven Development of Future Industries	2024-01-01	Ministry of Industry and Information Technology; Ministry of Education; Ministry of Science and Technology; Ministry of Transport; Ministry of Culture and Tourism; State-owned Assets Supervision and Administration Commission of the State Council; Chinese Academy of Sciences	The future industries, driven by cutting-edge technologies, are currently in the embryonic or early industrialization stages. They represent a forward-looking emerging sector characterized by significant strategic importance, leadership, disruptive potential, and uncertainty. Vigorously developing these future industries is a strategic choice to lead technological progress, drive industrial upgra…
50	Action Plan for Informatization Standard Development (2024–2027)	2024-06-04	Office of the Central Cyberspace Affairs Commission; State Administration for Market Regulation; Ministry of Industry and Information Technology	Refine artificial intelligence standards by enhancing the development of universal, foundational, ethical, security, and privacy standards. Accelerate the establishment of standards for large models and generative AI. Promote blockchain standardization by expediting the formulation of common key standards for underlying platforms, smart contracts, consensus mechanisms, and cross-chain interoperab…
51	Artificial Intelligence Safety Governance Framework, Version 1.0	2024-09-09	National Cybersecurity Standardization Technical Committee	1. 人工智能安全治理原则 秉持共同、综合、合作、可持续的安全观，坚持发展和安全并重，以促 进人工智能创新发展为第一要务， 以有效防范化解人工智能安全风险为出发点 和落脚点，构建各方共同参与、技管结合、分工协作的治理机制，压实相关主 体安全责任，打造全过程全要素治理链条，培育安全、可靠、公平、透明的人 工智能技术研发和应用生态，推动人工智能健康发展和规范应用，切实维护国 家主权、安全和发展利益，保障公民、法人和其他组织的合法权益，确保人工 智能技术造福于人类。 1.1 Inclusive Prudence and Safety Assurance. Encourage innovation and adopt an inclusive approach to the research, development, and application of artificial intellig…
52	Notice on Strengthening Artificial Intelligence Education in Primary and Secondary Schools	2024-02-08	Ministry of Education	To thoroughly implement the guiding principles of the 20th National Congress of the Communist Party of China and the Second and Third Plenary Sessions of the 20th Central Committee, and to earnestly carry out the important speech by General Secretary Xi Jinping at the National Education Conference, we aim to cultivate talents for the development of new productive forces, explore implementation pa…
53	Implementation Opinions of the National Development and Reform Commission and Other Departments on Promoting the High-Quality Development of the Data Annotation Industry	2024-02-02	National Development and Reform Commission; National Data Administration; Ministry of Finance; Ministry of Human Resources and Social Security	(1) To meet the growing demand for public data annotation, we will deepen the application of artificial intelligence in government services, urban governance, rural revitalization, and other fields. This includes compiling a public data annotation catalog and advancing the annotation, development, and utilization of public data in an orderly manner in accordance with laws and regulations. We will…
54	Opinions on Deepening the Implementation of the “AI Plus” Initiative	2025-08-26	State Council	I. General Requirements Guided by Xi Jinping Thought on Socialism with Chinese Characteristics for a New Era, we will fully, accurately, and comprehensively implement the new development philosophy, adhere to the people-centered development philosophy, and give full play to China's advantages in abundant data resources, a complete industrial system, and broad application scenarios. We will streng…

## Sheet: Translation Notes
Translation Notes
This workbook adds standardized academic-English translations for policy titles and issuing authorities.
Column J provides a concise academic-English summary of the relevant policy content for research writing and coding purposes.
For legal citation or sentence-level quotation, consult the original Chinese text in Column E.
Dates are retained from the source workbook.
