# Supplementary material for: Structural consistency in AI governance: A PMC index assessment with evidence from China’s central-level policies
Source: PLoS One. 2026 Jun 5;21(6):e0337024. doi: 10.1371/journal.pone.0337024 (PMC13240918; doi:10.1371/journal.pone.0337024)
Supplement: S1 Data — S1 File. Full list of the 54 central-level AI policy documents included in the corpus, including policy titles, issuing authorities, and years of issue. S2 File.Text-processing notes and lexical adjustment record used in the word-segmentation stage. S3 File. Detailed indicator scoring matrix for the PMC evaluation system. S4 File. Full PMC results for the five selected representative policies. S5 File. Underlying frequency data used to generate Figure 4. (ZIP) [file pone.0337024.s001.zip › support information/S3_indicator scoring matrices.xlsx]

## Sheet: Sheet1
S3 Table. Detailed indicator scoring matrix for the PMC evaluation system
Primary Variable	Secondary Indicator	Evaluation Criterion	Operational Coding Note	Binary Scoring Rule	Source Basis
Policy Nature (X1)	Prediction（X1:1）	Score 1 if the policy text contains forward-looking judgments, anticipatory planning, or explicit projections concerning the future development of artificial intelligence; otherwise, score 0.	This indicator captures whether the policy demonstrates anticipatory governance capacity by identifying future trends, opportunities, risks, or strategic directions related to AI development. General descriptive statements without a future-oriented component are not coded as 1.	1 = Yes; 0 = No	Adapted from Ruiz Estrada (2011)
	Description（X1:2）	Score 1 if the policy text includes descriptions of the current development status, background conditions, existing problems, or contextual foundations of AI; otherwise, score 0.	This indicator refers to descriptive content that provides contextual understanding of the policy issue. Such descriptions may include developmental status, practical challenges, or policy background.
	Recommendation（X1:3）	Score 1 if the policy text includes proposals, recommendations, or suggestive content concerning the development, governance, or application of artificial intelligence; otherwise, score 0.	This indicator captures whether the policy includes recommendatory or suggestive provisions rather than purely descriptive or mandatory expressions. It is coded as 1 when the text explicitly offers policy proposals, development recommendations, or institutional suggestions related to AI.
	Guidance（X1:4）	Score 1 if the policy text includes strategic guidance, developmental direction, or policy orientation for AI-related activities; otherwise, score 0.	This indicator reflects whether the policy plays a guiding role in shaping the developmental direction, policy priorities, or implementation orientation of AI. General statements without directional implications are not coded as 1.
	Regulation（X1:5）	Score 1 if the policy text contains provisions related to supervision, regulation, compliance, oversight, or risk control in the field of artificial intelligence; otherwise, score 0.	This indicator captures whether the policy assumes a regulatory role in governing AI development and application. Statements concerning safety review, compliance requirements, regulatory mechanisms, or risk prevention qualify for coding as 1.
	Support（X1:6）	Score 1 if the policy text includes supportive arrangements such as funding support, policy encouragement, platform provision, or institutional facilitation for AI development; otherwise, score 0.	This indicator captures the supportive role of policy in promoting AI innovation, industrialization, or application. It is coded as 1 when the text explicitly provides enabling or facilitating measures for AI-related development.
	Norms（X1:7）	Score 1 if the policy text includes normative requirements, standard-setting content, behavioral constraints, or institutional rules related to artificial intelligence; otherwise, score 0.	This indicator reflects whether the policy contains rule-setting or norm-establishing provisions. It is coded as 1 when the text explicitly addresses standards, norms, codes of conduct, or formalized institutional expectations for AI development or use.
Policy TimelinessX2	Long-term（X2:1）	Score 1 if the policy text specifies objectives, arrangements, or implementation horizons extending beyond five years; otherwise, score 0.	Long-term planning may be expressed through explicit years, long-range strategic targets, or institutional arrangements exceeding five years. Broad developmental visions without a clear time horizon are not sufficient on their own.	1 = Yes; 0 = No	Adapted from Zhao et al. (2023)
	Medium-term（X2:2）	Score 1 if the policy text includes objectives, tasks, or implementation arrangements within a three- to five-year period; otherwise, score 0.	This indicator identifies whether the policy contains a medium-term planning structure, including phased targets or arrangements covering approximately three to five years.
	Short-term （X2:3）	Score 1 if the policy text includes objectives, tasks, or implementation requirements within three years; otherwise, score 0.	Short-term content usually includes immediate tasks, annual arrangements, or phased requirements intended to be completed within three years.
Policy LevelX3	State Council / CPC Central Committee （X3:1）	Score 1 if the policy is issued by the CPC Central Committee, the State Council, or jointly by both; otherwise, score 0.	This indicator reflects the highest level of policy authority and national strategic coordination. Coding is based on the issuing body explicitly stated in the policy document.	1 = Yes; 0 = No	Adapted from Liu et al. (2017)
	Multiple Ministries（X3:2）	Score 1 if the policy is jointly issued by two or more ministries or central government departments; otherwise, score 0.	This indicator captures interdepartmental coordination in policy formulation. It applies only when multiple ministries are explicitly listed as issuing bodies.
	Single Ministry（X3:3）	Score 1 if the policy is issued by a single ministry or central government department; otherwise, score 0.	This indicator reflects a more concentrated institutional authorship structure. Coding is based on the issuing authority identified in the policy text.
Policy ContentX4	Platform Construction（X4:1）	Score 1 if the policy text explicitly includes platform construction, innovation platform development, public service platforms, or related infrastructural support arrangements; otherwise, score 0.	This indicator identifies whether the policy emphasizes the construction of platforms as a means of supporting AI development, application, or coordination.	1 = Yes; 0 = No	Derived from high-frequency terms and social network analysis based on ROSTCM6.0
	R&D and Technology （X4:2）	Score 1 if the policy text explicitly addresses AI research and development, technological breakthroughs, algorithm innovation, or related scientific and technological advancement; otherwise, score 0.	This indicator captures whether the policy pays attention to technological research, innovation, and core AI capability building.
	Data Governance（X4:3）	Score 1 if the policy text includes data security, data sharing, data circulation, data standards, data protection, or data infrastructure; otherwise, score 0.	This indicator refers to the governance of data resources and data-related institutional or technical arrangements in AI development.
	Industrialization（X4:4）	Score 1 if the policy text includes industrial transformation, industrial application, enterprise participation, commercialization, or expansion of industrial chains related to AI; otherwise, score 0.	This indicator captures whether the policy promotes the industrialization of AI, including enterprise involvement and expansion of application scenarios.
	Risk Governance（X4:5）	Score 1 if the policy text includes safety management, ethical governance, regulatory risk prevention, algorithmic risk control, or social risk mitigation related to AI; otherwise, score 0.	This indicator reflects whether the policy addresses the governance of risks generated by AI development and application.
	Scenario Application（X4:6）	Score 1 if the policy text explicitly refers to AI application scenarios in fields such as manufacturing, healthcare, education, transportation, governance, or public services; otherwise, score 0.	This indicator captures whether the policy emphasizes the practical deployment of AI across different sectors and real-world contexts.
Policy Domain X5	Political （X5:1）	Score 1 if the policy text involves national strategy, state governance, security governance, political coordination, or other politically oriented arrangements related to AI; otherwise, score 0.	This indicator identifies whether the policy intervenes in the political domain of AI governance and national strategic planning.	1 = Yes; 0 = No	Adapted from Wang and Yang (2024)
	Economic（X5:2）	Score 1 if the policy text addresses economic growth, industrial upgrading, market development, productivity enhancement, or economic transformation associated with AI; otherwise, score 0.	This indicator captures whether the policy emphasizes AI as an economic driver or a source of industrial and market transformation.
	Social（X5:3）	Score 1 if the policy text concerns public services, social welfare, education, healthcare, elderly care, employment, or broader social governance related to AI; otherwise, score 0.	This indicator reflects whether the policy engages with the social domain and the improvement of people’s livelihoods through AI.
	Technological（X5:4 ）	Score 1 if the policy text includes technological research, algorithm development, infrastructure enhancement, or scientific and technological innovation related to AI; otherwise, score 0.	This indicator captures whether the policy is oriented toward the technological foundations and innovation capacity of AI.
	Institutional（X5:5）	Score 1 if the policy text includes institutional arrangements, governance mechanisms, standard systems, regulatory frameworks, or organizational coordination related to AI; otherwise, score 0.	This indicator reflects whether the policy addresses institutional construction and governance arrangements for AI.
	Environmental （X5:6）	Score 1 if the policy text explicitly addresses ecological protection, environmental governance, green development, or AI applications in environmental monitoring and sustainability; otherwise, score 0.	This indicator identifies whether the policy links AI with environmental governance, ecological protection, or sustainable development.
Incentive MeasuresX6	Government Subsidy（X6:1）	Score 1 if the policy text explicitly mentions government subsidies, fiscal support, direct funding assistance, or equivalent public financial incentives; otherwise, score 0.	This indicator captures whether the policy uses direct governmental financial support to promote AI development.	1 = present; 0 = absent	Adapted from Dai et al. (2021)
	Tax Incentives （X6:2）	Score 1 if the policy text includes tax reductions, tax credits, preferential tax treatment, or similar tax-based support for AI-related development; otherwise, score 0.	This indicator identifies whether the policy adopts tax-related preferential measures to encourage AI innovation or industrial development.
	Public Services（X6:3）	Score 1 if the policy text provides public service support such as public platforms, public data access, shared services, or institutional services for AI development; otherwise, score 0.	This indicator reflects whether the policy provides enabling public services as a support path for AI development.
	Talent Attraction and Training（X6:4 ）	Score 1 if the policy text includes talent introduction, talent training, educational support, or human-resource development measures related to AI; otherwise, score 0.	This indicator captures whether the policy promotes AI development through talent recruitment and talent cultivation mechanisms.
	Intellectual Property Protection（X6:5）	Score 1 if the policy text explicitly addresses patent protection, intellectual property rights, technology ownership, or related legal protection mechanisms for AI innovation; otherwise, score 0.	This indicator reflects whether the policy uses intellectual property protection as an incentive or safeguard for AI innovation.
	Pilot and Demonstration Projects（X6:6）	Score 1 if the policy text includes pilot programs, demonstration zones, experimental projects, or trial implementation mechanisms for AI development and application; otherwise, score 0.	This indicator captures whether the policy promotes AI development through pilot or demonstration arrangements.
Policy EvaluationX7	Clear Objectives（X7:1）	Score 1 if the policy text contains explicit goals, clearly stated policy targets, or identifiable implementation objectives; otherwise, score 0.	This indicator reflects whether the policy has a clear objective structure that can support implementation and evaluation.		Adapted from Gong et al. (2025)
	Scientific Planning（X7:2）	Score 1 if the policy presents a coherent implementation arrangement with phased objectives, realistic planning logic, or an identifiable planning structure; otherwise, score 0.	This indicator captures whether the policy provides a relatively scientific planning arrangement rather than only general aspirations.	1 = Yes; 0 = No
	Defined Responsibilities（X7:3）	Score 1 if the policy text clearly specifies responsible actors, institutional roles, implementation duties, or authority boundaries; otherwise, score 0.	This indicator identifies whether the policy provides a clear division of responsibilities and powers for implementation.
	Evidence-Based Foundation（X7:4）	Score 1 if the policy provides implementation measures or strategic arrangements grounded in identifiable sectoral, institutional, or developmental conditions; otherwise, score 0.	This indicator reflects whether the policy strategies are sufficiently grounded in actual conditions and practical needs.
Target ActorsX8	Government（X8:1）	Score 1 if the policy text explicitly addresses governmental actors, administrative agencies, or public authorities as target subjects, implementers, or coordinators; otherwise, score 0.	This indicator captures whether government is explicitly identified as a target actor or implementation主体 in the policy.	1 = Yes; 0 = No	Adapted from Hu and Wang (2025)
	Enterprises（X8:2）	Score 1 if the policy text explicitly refers to enterprises, market entities, firms, or industrial actors as target subjects or major participants; otherwise, score 0.	This indicator identifies whether enterprises are explicitly involved as target actors or major participants in AI development.
	Public （X8:3）	Score 1 if the policy text explicitly refers to the public, citizens, consumers, or social users as policy beneficiaries, participants, or affected groups; otherwise, score 0.	This indicator captures whether the policy addresses the public as a target actor, beneficiary, or affected group.
	Research Institutes（X8:4）	Score 1 if the policy text explicitly includes universities, research institutes, laboratories, or scientific research organizations as key actors in AI development; otherwise, score 0.	This indicator identifies whether research institutions are explicitly included as core participants in AI innovation and development.
Level of InfluenceX9	National Innovation（X9:1）	Score 1 if the policy text addresses national innovation capacity, national innovation systems, strategic technological competitiveness, or innovation at the national level; otherwise, score 0.	This indicator reflects whether the policy exerts influence at the level of national innovation strategy and overall innovation capacity.	1 = Yes; 0 = No	Adapted from Liu et al. (2022)
	Regional Innovation（X9:2）	Score 1 if the policy text refers to regional coordination, local pilot zones, regional innovation systems, or subnational innovation deployment related to AI; otherwise, score 0.	This indicator captures whether the policy has an influence orientation toward regional or local innovation development.
	Industrial Development（X9:3）	Score 1 if the policy text explicitly promotes industrial development, industrial ecosystems, sectoral upgrading, or industrial-chain expansion related to AI; otherwise, score 0.	This indicator reflects whether the policy exerts influence on industrial growth and AI-related industrial transformation.
	Enterprise Development（X9:4）	Score 1 if the policy text includes enterprise capability building, enterprise innovation support, enterprise platform construction, or the strengthening of firms as organizational units; otherwise, score 0.	This indicator captures whether the policy influences enterprise construction and development at the organizational level.
