# Supplementary material for: Structural consistency in AI governance: A PMC index assessment with evidence from China’s central-level policies
Source: PLoS One. 2026 Jun 5;21(6):e0337024. doi: 10.1371/journal.pone.0337024 (PMC13240918; doi:10.1371/journal.pone.0337024)
Supplement: S1 Data — S1 File. Full list of the 54 central-level AI policy documents included in the corpus, including policy titles, issuing authorities, and years of issue. S2 File.Text-processing notes and lexical adjustment record used in the word-segmentation stage. S3 File. Detailed indicator scoring matrix for the PMC evaluation system. S4 File. Full PMC results for the five selected representative policies. S5 File. Underlying frequency data used to generate Figure 4. (ZIP) [file pone.0337024.s001.zip › support information/S4_Full_PMC_Results.xlsx]

## Sheet: S4
S4 Table. Full PMC Results for the Five Selected AI Policies
Part A. Secondary Indicator Assignments
Primary Variable	Secondary Indicator	P1	P2	P3	P4	P5
Policy Nature X1	Prediction (X1:1)	1	1	1	1	1
	Description (X1:2)	1	1	1	1	1
	Recommendation (X1:3)	1	0	1	1	1
	Guidance (X1:4)	1	1	1	1	1
	Regulation (X1:5)	0	0	1	0	1
	Support (X1:6)	1	1	1	1	1
	Norms (X1:7)	1	0	1	1	1
Policy Timeliness X2	Long-term (X2:1)	0	0	0	1	1
	Medium-term (X2:2)	0	0	0	0	1
	Short-term (X2:3)	1	1	1	0	1
Policy Level X3	State Council / CPC Central Committee (X3:1)	0	0	0	0	1
	Multiple Ministries (X3:2)	1	0	1	0	0
	Single Ministry (X3:3)	0	1	0	1	0
Policy Content X4	Platform Construction (X4:1)	1	1	1	0	1
	R&D and Technology (X4:2)	1	1	1	0	1
	Data Governance (X4:3)	1	1	1	0	1
	Industrialization (X4:4)	1	1	0	0	1
	Risk Governance (X4:5)	0	1	1	0	1
	Scenario Application (X4:6)	1	1	0	1	1
Policy Domain X5	Political (X5:1)	1	1	1	1	1
	Economic (X5:2)	1	1	0	0	1
	Social (X5:3)	1	1	1	1	1
	Technological (X5:4)	1	1	1	0	1
	Institutional (X5:5)	1	0	1	1	1
	Environmental (X5:6)	1	1	1	1	1
Incentive Measures X6	Government Subsidy (X6:1)	1	0	0	1	1
	Tax Incentives (X6:2)	1	0	0	0	1
	Public Services (X6:3)	1	1	1	1	1
	Talent Attraction and Training (X6:4)	1	0	0	1	1
	Intellectual Property Protection (X6:5)	0	0	1	0	1
	Pilot and Demonstration Projects (X6:6)	1	1	0	1	1
Policy Evaluation X7	Clear Objectives (X7:1)	0	1	1	1	1
	Scientific Planning (X7:2)	0	1	1	1	1
	Defined Responsibilities (X7:3)	0	1	1	1	1
	Evidence-Based Foundation (X7:4)	1	1	1	1	1
Target Actors X8	Government (X8:1)	1	0	1	1	1
	Enterprises (X8:2)	1	1	1	0	1
	Public (X8:3)	1	1	1	1	1
	Research Institutes (X8:4)	1	0	1	1	1
Level of Influence X9	National Innovation (X9:1)	1	1	0	0	1
	Regional Innovation (X9:2)	1	0	0	0	1
	Industrial Development (X9:3)	1	1	1	0	1
	Enterprise Development (X9:4)	1	1	1	0	1
Part B. Primary Variable Scores and Overall PMC Results
Primary Variable	P1	P2	P3	P4	P5	Mean
Policy Nature X1	1	0.86	1	0.86	1	0.944
Policy Timeliness X2	0.33	0.33	0.33	0.33	1	0.464
Policy Level X3	0.33	0.33	0.33	0.33	0.33	0.33
Policy Content X4	0.83	0.83	0.67	0.33	1	0.732
Policy Domain X5	1	0.83	0.83	0.83	1	0.898
Incentive Measures X6	0.67	0.33	0.5	0.67	0.83	0.6
Policy Evaluation X7	0.25	1	1	1	1	0.85
Target Actors X8	1	0.5	1	0.75	1	0.85
Level of Influence X9	1	0.25	0.5	0	1	0.55
PMC Index	7.1222	5.8444	6.8444	5.6667	9.0667	6.909
Ranking	2	4	3	5	1
Evaluation Grade	Good	Qualified	Qualified	Qualified	Excellent	Qualified
Note: Secondary indicators were coded using binary assignment (1 = yes; 0 =no). Primary variable scores were obtained by aggregating the corresponding secondary indicators under each primary variable. The PMC Index values and grades follow the manuscript's original presentation.
