# Supplementary material for: Structural consistency in AI governance: A PMC index assessment with evidence from China’s central-level policies
Source: PLoS One. 2026 Jun 5;21(6):e0337024. doi: 10.1371/journal.pone.0337024 (PMC13240918; doi:10.1371/journal.pone.0337024)
Supplement: S1 Data — S1 File. Full list of the 54 central-level AI policy documents included in the corpus, including policy titles, issuing authorities, and years of issue. S2 File.Text-processing notes and lexical adjustment record used in the word-segmentation stage. S3 File. Detailed indicator scoring matrix for the PMC evaluation system. S4 File. Full PMC results for the five selected representative policies. S5 File. Underlying frequency data used to generate Figure 4. (ZIP) [file pone.0337024.s001.zip › support information/S5_File_Underlying_Data_for_Figure_4..xlsx]

## Sheet: Sheet1
Top 20 High-Frequency Terms	Frequency
Artificial intelligence	1890
Technology	1172
Data	985
Development	841
Application	835
Intelligence	776
Service	693
Capacity building	663
Innovation	633
Algorithm	522
Field	478
Security	467
Enterprise	447
Promotion	439
Strengthening	426
Science & technology	420
Implement	407
Platform	406
Foundation	389
System	365
